# Supplementary material for: Exosomes secreted by human cells transport largely mRNA fragments that are enriched in the 3′-untranslated regions
Source: Biol Direct. 2013 Jun 7;8:12. doi: 10.1186/1745-6150-8-12 (PMC3732077; doi:10.1186/1745-6150-8-12)
Supplement: Additional file 1: Table S1 — Gene ontologies associated with exosomal transcripts. [file 1745-6150-8-12-S1.xlsx]

## Sheet: Sheet1
Panther DB and p-value algorithm. Bonferroni correction. Genes with ECER>3
Genes with equal number of secreted and intracellular probes
Biological Process	Homo sapiens - REFLIST (19911)	ecer3.SYMBOL.clean.txt (361)	ecer3.SYMBOL.clean.txt (expected)	ecer3.SYMBOL.clean.txt (over/under)	ecer3.SYMBOL.clean.txt (P-value)
Unclassified	7108	86	128.87	0	1.38E-04
cell adhesion	864	32	15.66	0	2.24E-02
extracellular transport	104	9	1.89	0	2.48E-02
signal transduction	3451	89	62.57	0	4.73E-02
Molecular Function
enzyme regulator activity	919	35	16.66	0	5.40E-03
Unclassified	8107	115	146.99	0	4.71E-02
PANTHER Protein Class
Unclassified	7097	88	128.67	0	5.04E-04
enzyme modulator	1269	46	23.01	0	1.28E-03
Genes with a single secreted probe.
Biological Process	Homo sapiens - REFLIST (19911)	ecer3.singleprobe.SYMBOL.clean.txt (122)	ecer3.singleprobe.SYMBOL.clean.txt (expected)	ecer3.singleprobe.SYMBOL.clean.txt (over/under)	ecer3.singleprobe.SYMBOL.clean.txt (P-value)
establishment or maintenance of chromatin architecture	235	8	1.44	0	1.88E-02
protein amino acid phosphorylation	658	13	4.03	0	3.65E-02
organelle organization	261	8	1.6	0	3.82E-02
Genes with all probes secreted.
Biological Process	Homo sapiens - REFLIST (19911)	ecer3.exclusive.SYMBOL.clean.txt (276)	ecer3.exclusive.SYMBOL.clean.txt (expected)	ecer3.exclusive.SYMBOL.clean.txt (over/under)	ecer3.exclusive.SYMBOL.clean.txt (P-value)
cell surface receptor linked signal transduction	1628	47	22.57	0	2.40E-04
cellular process	5326	109	73.83	0	4.83E-04
cell communication	3631	81	50.33	0	8.06E-04
signal transduction	3451	77	47.84	0	1.53E-03
Unclassified	7108	66	98.53	0	2.93E-03
system process	1410	38	19.54	0	1.22E-02
cell adhesion	864	27	11.98	0	1.45E-02
system development	1206	33	16.72	0	2.87E-02
Molecular Function	Homo sapiens - REFLIST (19911)	ecer3.exclusive.SYMBOL.clean.txt (276)	ecer3.exclusive.SYMBOL.clean.txt (expected)	ecer3.exclusive.SYMBOL.clean.txt (over/under)	ecer3.exclusive.SYMBOL.clean.txt (P-value)
protein binding	2425	56	33.61	0	1.31E-02
Cellular Component	Homo sapiens - REFLIST (19911)	ecer3.exclusive.SYMBOL.clean.txt (276)	ecer3.exclusive.SYMBOL.clean.txt (expected)	ecer3.exclusive.SYMBOL.clean.txt (over/under)	ecer3.exclusive.SYMBOL.clean.txt (P-value)
extracellular matrix	429	17	5.95	0	4.57E-03
extracellular region	429	17	5.95	0	4.57E-03
Unclassified	18118	239	251.15	0	3.56E-01
